# Supplementary material for: Discovery and Validation of Lmj_04_BRCT Domain, a Novel Therapeutic Target: Identification of Candidate Drugs for Leishmaniasis
Source: Int J Mol Sci. 2021 Sep 28;22(19):10493. doi: 10.3390/ijms221910493 (PMC8508789; doi:10.3390/ijms221910493)
Supplement: Supplementary file 1 [file ijms-22-10493-s001.zip]

Archive with 1 entries (1 files):
- ijms-1334907-supplementary.pdf
